# Supplementary material for: Research on hybrid cloud resource scheduling optimization algorithm based on EMPA-ASA
Source: PLoS One. 2026 Apr 10;21(4):e0346727. doi: 10.1371/journal.pone.0346727 (PMC13068347; doi:10.1371/journal.pone.0346727)
Supplement: S1 File — This file contains the source data and implementation files used in this study. (ZIP) [file pone.0346727.s001.zip]

Archive with 9 entries (9 files):
- S1_File/Comparative experiment.txt
- S1_File/dynamic_resource_management.p.txt
- S1_File/EMPA-ASA.txt
- S1_File/genetic_algorithm.txt
- S1_File/particle_swarm_optimization.txt
- S1_File/README.txt
- S1_File/simulated_annealing.txt
- S1_File/traditional_eamp.txt
- S1_File/utils.txt
